# Supplementary material for: Multistage Countercurrent Extraction of Abalone Viscera Oil and Its Hypolipidemic Action on High-Fat Diet-Induced Hyperlipidemia Mice
Source: Nutrients. 2025 Sep 25;17(19):3062. doi: 10.3390/nu17193062 (PMC12525568; doi:10.3390/nu17193062)
Supplement: Supplementary file 1 [file nutrients-17-03062-s001.zip]

Archive with 1 entries (1 files):
- nutrients-3855096-supplementary.pdf
